# Supplementary material for: Investigating genomic diversity of Staphylococcus aureus associated with pediatric atopic dermatitis in South Africa
Source: Front Microbiol. 2024 Aug 19;15:1422902. doi: 10.3389/fmicb.2024.1422902 (PMC11366657; doi:10.3389/fmicb.2024.1422902)
Supplement: Supplementary file 3 [file Data_Sheet_3.xlsx]

## Sheet: Checklist_ENA-default sample ch
Checklist	ERC000011	ENA default sample checklist
tax_id	scientific_name	sample_alias	sample_title	sample_accession	collection date	geographic location (country and/or sea)				Assembly name	Assembly type	sequencing coverage	assembly program	sequencing platform,	MINGAPLENGTH	MOLECULE TYPE
#units
1280	Staphylococcus aureus	39716_1#1	SOSSALL10195501	ERS7013523	2014	South Africa				Staphylococcus aureus	isolate	50x	Velvet v1.2.11	NovaSeq		genomic DNA
1280	Staphylococcus aureus	39716_1#2	SOSSALL10195597	ERS7013704	2014	South Africa				Staphylococcus aureus	isolate	50x	Velvet v1.2.12	NovaSeq		genomic DNA
1280	Staphylococcus aureus	39716_1#3	SOSSALL10195502	ERS7013525	2014	South Africa				Staphylococcus aureus	isolate	50x	Velvet v1.2.13	NovaSeq		genomic DNA
1280	Staphylococcus aureus	39716_1#4	SOSSALL10195598	ERS7013708	2014	South Africa				Staphylococcus aureus	isolate	50x	Velvet v1.2.14	NovaSeq		genomic DNA
1280	Staphylococcus aureus	39716_1#5	SOSSALL10195503	ERS7013527	2014	South Africa				Staphylococcus aureus	isolate	50x	Velvet v1.2.15	NovaSeq		genomic DNA
1280	Staphylococcus aureus	39716_1#6	SOSSALL10195599	ERS7013710	2014	South Africa				Staphylococcus aureus	isolate	50x	Velvet v1.2.16	NovaSeq		genomic DNA
1280	Staphylococcus aureus	39716_1#7	SOSSALL10195504	ERS7013528	2014	South Africa				Staphylococcus aureus	isolate	50x	Velvet v1.2.17	NovaSeq		genomic DNA
1280	Staphylococcus aureus	39716_1#8	SOSSALL10195600	ERS7013712	2014	South Africa				Staphylococcus aureus	isolate	50x	Velvet v1.2.18	NovaSeq		genomic DNA
1280	Staphylococcus aureus	39716_1#9	SOSSALL10195505	ERS7013530	2014	South Africa				Staphylococcus aureus	isolate	50x	Velvet v1.2.19	NovaSeq		genomic DNA
1280	Staphylococcus aureus	39716_1#10	SOSSALL10195601	ERS7013713	2014	South Africa				Staphylococcus aureus	isolate	50x	Velvet v1.2.20	NovaSeq		genomic DNA
1280	Staphylococcus aureus	39716_1#11	SOSSALL10195506	ERS7013532	2014	South Africa				Staphylococcus aureus	isolate	50x	Velvet v1.2.21	NovaSeq		genomic DNA
1280	Staphylococcus aureus	39716_1#12	SOSSALL10195602	ERS7013717	2014	South Africa				Staphylococcus aureus	isolate	50x	Velvet v1.2.22	NovaSeq		genomic DNA
1280	Staphylococcus aureus	39716_1#13	SOSSALL10195507	ERS7013534	2014	South Africa				Staphylococcus aureus	isolate	50x	Velvet v1.2.23	NovaSeq		genomic DNA
1280	Staphylococcus aureus	39716_1#14	SOSSALL10195603	ERS7013718	2014	South Africa				Staphylococcus aureus	isolate	50x	Velvet v1.2.24	NovaSeq		genomic DNA
1280	Staphylococcus aureus	39716_1#15	SOSSALL10195508	ERS7013535	2014	South Africa				Staphylococcus aureus	isolate	50x	Velvet v1.2.25	NovaSeq		genomic DNA
1280	Staphylococcus aureus	39716_1#16	SOSSALL10195604	ERS7013720	2014	South Africa				Staphylococcus aureus	isolate	50x	Velvet v1.2.26	NovaSeq		genomic DNA
1280	Staphylococcus aureus	39716_1#33	SOSSALL10195509	ERS7013537	2014	South Africa				Staphylococcus aureus	isolate	50x	Velvet v1.2.27	NovaSeq		genomic DNA
1280	Staphylococcus aureus	39716_1#34	SOSSALL10195605	ERS7013722	2014	South Africa				Staphylococcus aureus	isolate	50x	Velvet v1.2.28	NovaSeq		genomic DNA
1280	Staphylococcus aureus	39716_1#35	SOSSALL10195510	ERS7013539	2014	South Africa				Staphylococcus aureus	isolate	50x	Velvet v1.2.29	NovaSeq		genomic DNA
1280	Staphylococcus aureus	39716_1#36	SOSSALL10195606	ERS7013724	2014	South Africa				Staphylococcus aureus	isolate	50x	Velvet v1.2.30	NovaSeq		genomic DNA
1280	Staphylococcus aureus	39716_1#37	SOSSALL10195511	ERS7013540	2014	South Africa				Staphylococcus aureus	isolate	50x	Velvet v1.2.31	NovaSeq		genomic DNA
1280	Staphylococcus aureus	39716_1#38	SOSSALL10195607	ERS7013726	2014	South Africa				Staphylococcus aureus	isolate	50x	Velvet v1.2.32	NovaSeq		genomic DNA
1280	Staphylococcus aureus	39716_1#39	SOSSALL10195512	ERS7013542	2014	South Africa				Staphylococcus aureus	isolate	50x	Velvet v1.2.33	NovaSeq		genomic DNA
1280	Staphylococcus aureus	39716_1#40	SOSSALL10195608	ERS7013728	2014	South Africa				Staphylococcus aureus	isolate	50x	Velvet v1.2.34	NovaSeq		genomic DNA
1280	Staphylococcus aureus	39716_1#41	SOSSALL10195513	ERS7013544	2014	South Africa				Staphylococcus aureus	isolate	50x	Velvet v1.2.35	NovaSeq		genomic DNA
1280	Staphylococcus aureus	39716_1#42	SOSSALL10195609	ERS7013730	2014	South Africa				Staphylococcus aureus	isolate	50x	Velvet v1.2.36	NovaSeq		genomic DNA
1280	Staphylococcus aureus	39716_1#43	SOSSALL10195514	ERS7013547	2014	South Africa				Staphylococcus aureus	isolate	50x	Velvet v1.2.37	NovaSeq		genomic DNA
1280	Staphylococcus aureus	39716_1#44	SOSSALL10195610	ERS7013731	2014	South Africa				Staphylococcus aureus	isolate	50x	Velvet v1.2.38	NovaSeq		genomic DNA
1280	Staphylococcus aureus	39716_1#45	SOSSALL10195515	ERS7013563	2014	South Africa				Staphylococcus aureus	isolate	50x	Velvet v1.2.39	NovaSeq		genomic DNA
1280	Staphylococcus aureus	39716_1#46	SOSSALL10195611	ERS7013733	2014	South Africa				Staphylococcus aureus	isolate	50x	Velvet v1.2.40	NovaSeq		genomic DNA
1280	Staphylococcus aureus	39716_1#47	SOSSALL10195516	ERS7013562	2014	South Africa				Staphylococcus aureus	isolate	50x	Velvet v1.2.41	NovaSeq		genomic DNA
1280	Staphylococcus aureus	39716_1#48	SOSSALL10195612	ERS7013735	2014	South Africa				Staphylococcus aureus	isolate	50x	Velvet v1.2.42	NovaSeq		genomic DNA
1280	Staphylococcus aureus	39716_1#65	SOSSALL10195517	ERS7013565	2014	South Africa				Staphylococcus aureus	isolate	50x	Velvet v1.2.43	NovaSeq		genomic DNA
1280	Staphylococcus aureus	39716_1#66	SOSSALL10195613	ERS7013737	2014	South Africa				Staphylococcus aureus	isolate	50x	Velvet v1.2.44	NovaSeq		genomic DNA
1280	Staphylococcus aureus	39716_1#67	SOSSALL10195518	ERS7013566	2014	South Africa				Staphylococcus aureus	isolate	50x	Velvet v1.2.45	NovaSeq		genomic DNA
1280	Staphylococcus aureus	39716_1#68	SOSSALL10195614	ERS7013742	2014	South Africa				Staphylococcus aureus	isolate	50x	Velvet v1.2.46	NovaSeq		genomic DNA
1280	Staphylococcus aureus	39716_1#69	SOSSALL10195519	ERS7013568	2014	South Africa				Staphylococcus aureus	isolate	50x	Velvet v1.2.47	NovaSeq		genomic DNA
1280	Staphylococcus aureus	39716_1#70	SOSSALL10195615	ERS7013739	2014	South Africa				Staphylococcus aureus	isolate	50x	Velvet v1.2.48	NovaSeq		genomic DNA
1280	Staphylococcus aureus	39716_1#71	SOSSALL10195520	ERS7013570	2014	South Africa				Staphylococcus aureus	isolate	50x	Velvet v1.2.49	NovaSeq		genomic DNA
1280	Staphylococcus aureus	39716_1#72	SOSSALL10195616	ERS7013743	2014	South Africa				Staphylococcus aureus	isolate	50x	Velvet v1.2.50	NovaSeq		genomic DNA
1280	Staphylococcus aureus	39716_1#73	SOSSALL10195521	ERS7013572	2014	South Africa				Staphylococcus aureus	isolate	50x	Velvet v1.2.51	NovaSeq		genomic DNA
1280	Staphylococcus aureus	39716_1#74	SOSSALL10195617	ERS7013744	2014	South Africa				Staphylococcus aureus	isolate	50x	Velvet v1.2.52	NovaSeq		genomic DNA
1280	Staphylococcus aureus	39716_1#75	SOSSALL10195522	ERS7013574	2014	South Africa				Staphylococcus aureus	isolate	50x	Velvet v1.2.53	NovaSeq		genomic DNA
1280	Staphylococcus aureus	39716_1#76	SOSSALL10195618	ERS7013746	2014	South Africa				Staphylococcus aureus	isolate	50x	Velvet v1.2.54	NovaSeq		genomic DNA
1280	Staphylococcus aureus	39716_1#77	SOSSALL10195523	ERS7013577	2014	South Africa				Staphylococcus aureus	isolate	50x	Velvet v1.2.55	NovaSeq		genomic DNA
1280	Staphylococcus aureus	39716_1#78	SOSSALL10195619	ERS7013749	2014	South Africa				Staphylococcus aureus	isolate	50x	Velvet v1.2.56	NovaSeq		genomic DNA
1280	Staphylococcus aureus	39716_1#79	SOSSALL10195524	ERS7013578	2014	South Africa				Staphylococcus aureus	isolate	50x	Velvet v1.2.57	NovaSeq		genomic DNA
1280	Staphylococcus aureus	39716_1#80	SOSSALL10195620	ERS7013753	2014	South Africa				Staphylococcus aureus	isolate	50x	Velvet v1.2.58	NovaSeq		genomic DNA
1280	Staphylococcus aureus	39716_1#97	SOSSALL10195525	ERS7013581	2014	South Africa				Staphylococcus aureus	isolate	50x	Velvet v1.2.59	NovaSeq		genomic DNA
1280	Staphylococcus aureus	39716_1#98	SOSSALL10195621	ERS7013751	2014	South Africa				Staphylococcus aureus	isolate	50x	Velvet v1.2.60	NovaSeq		genomic DNA
1280	Staphylococcus aureus	39716_1#99	SOSSALL10195526	ERS7013580	2014	South Africa				Staphylococcus aureus	isolate	50x	Velvet v1.2.61	NovaSeq		genomic DNA
1280	Staphylococcus aureus	39716_1#100	SOSSALL10195622	ERS7013756	2014	South Africa				Staphylococcus aureus	isolate	50x	Velvet v1.2.62	NovaSeq		genomic DNA
1280	Staphylococcus aureus	39716_1#101	SOSSALL10195527	ERS7013545	2014	South Africa				Staphylococcus aureus	isolate	50x	Velvet v1.2.63	NovaSeq		genomic DNA
1280	Staphylococcus aureus	39716_1#102	SOSSALL10195623	ERS7013754	2014	South Africa				Staphylococcus aureus	isolate	50x	Velvet v1.2.64	NovaSeq		genomic DNA
1280	Staphylococcus aureus	39716_1#103	SOSSALL10195528	ERS7013546	2014	South Africa				Staphylococcus aureus	isolate	50x	Velvet v1.2.65	NovaSeq		genomic DNA
1280	Staphylococcus aureus	39716_1#104	SOSSALL10195624	ERS7013758	2014	South Africa				Staphylococcus aureus	isolate	50x	Velvet v1.2.66	NovaSeq		genomic DNA
1280	Staphylococcus aureus	39716_1#105	SOSSALL10195529	ERS7013552	2014	South Africa				Staphylococcus aureus	isolate	50x	Velvet v1.2.67	NovaSeq		genomic DNA
1280	Staphylococcus aureus	39716_1#107	SOSSALL10195530	ERS7013550	2014	South Africa				Staphylococcus aureus	isolate	50x	Velvet v1.2.68	NovaSeq		genomic DNA
1280	Staphylococcus aureus	39716_1#109	SOSSALL10195531	ERS7013554	2014	South Africa				Staphylococcus aureus	isolate	50x	Velvet v1.2.69	NovaSeq		genomic DNA
1280	Staphylococcus aureus	39716_1#111	SOSSALL10195532	ERS7013555	2014	South Africa				Staphylococcus aureus	isolate	50x	Velvet v1.2.70	NovaSeq		genomic DNA
1280	Staphylococcus aureus	39716_1#129	SOSSALL10195533	ERS7013557	2014	South Africa				Staphylococcus aureus	isolate	50x	Velvet v1.2.71	NovaSeq		genomic DNA
1280	Staphylococcus aureus	39716_1#131	SOSSALL10195534	ERS7013558	2014	South Africa				Staphylococcus aureus	isolate	50x	Velvet v1.2.72	NovaSeq		genomic DNA
1280	Staphylococcus aureus	39716_1#133	SOSSALL10195535	ERS7013584	2014	South Africa				Staphylococcus aureus	isolate	50x	Velvet v1.2.73	NovaSeq		genomic DNA
1280	Staphylococcus aureus	39716_1#135	SOSSALL10195536	ERS7013586	2014	South Africa				Staphylococcus aureus	isolate	50x	Velvet v1.2.74	NovaSeq		genomic DNA
1280	Staphylococcus aureus	39716_1#137	SOSSALL10195537	ERS7013589	2014	South Africa				Staphylococcus aureus	isolate	50x	Velvet v1.2.75	NovaSeq		genomic DNA
1280	Staphylococcus aureus	39716_1#139	SOSSALL10195538	ERS7013591	2014	South Africa				Staphylococcus aureus	isolate	50x	Velvet v1.2.76	NovaSeq		genomic DNA
1280	Staphylococcus aureus	39716_1#141	SOSSALL10195539	ERS7013592	2014	South Africa				Staphylococcus aureus	isolate	50x	Velvet v1.2.77	NovaSeq		genomic DNA
1280	Staphylococcus aureus	39716_1#143	SOSSALL10195540	ERS7013594	2014	South Africa				Staphylococcus aureus	isolate	50x	Velvet v1.2.78	NovaSeq		genomic DNA
1280	Staphylococcus aureus	39716_1#161	SOSSALL10195541	ERS7013597	2014	South Africa				Staphylococcus aureus	isolate	50x	Velvet v1.2.79	NovaSeq		genomic DNA
1280	Staphylococcus aureus	39716_1#163	SOSSALL10195542	ERS7013599	2014	South Africa				Staphylococcus aureus	isolate	50x	Velvet v1.2.80	NovaSeq		genomic DNA
1280	Staphylococcus aureus	39716_1#165	SOSSALL10195543	ERS7013600	2014	South Africa				Staphylococcus aureus	isolate	50x	Velvet v1.2.81	NovaSeq		genomic DNA
1280	Staphylococcus aureus	39716_1#167	SOSSALL10195544	ERS7013603	2014	South Africa				Staphylococcus aureus	isolate	50x	Velvet v1.2.82	NovaSeq		genomic DNA
1280	Staphylococcus aureus	39716_1#169	SOSSALL10195545	ERS7013604	2014	South Africa				Staphylococcus aureus	isolate	50x	Velvet v1.2.83	NovaSeq		genomic DNA
1280	Staphylococcus aureus	39716_1#171	SOSSALL10195546	ERS7013607	2014	South Africa				Staphylococcus aureus	isolate	50x	Velvet v1.2.84	NovaSeq		genomic DNA
1280	Staphylococcus aureus	39716_1#173	SOSSALL10195547	ERS7013608	2014	South Africa				Staphylococcus aureus	isolate	50x	Velvet v1.2.85	NovaSeq		genomic DNA
1280	Staphylococcus aureus	39716_1#175	SOSSALL10195548	ERS7013610	2014	South Africa				Staphylococcus aureus	isolate	50x	Velvet v1.2.86	NovaSeq		genomic DNA
1280	Staphylococcus aureus	39716_1#193	SOSSALL10195549	ERS7013612	2014	South Africa				Staphylococcus aureus	isolate	50x	Velvet v1.2.87	NovaSeq		genomic DNA
1280	Staphylococcus aureus	39716_1#195	SOSSALL10195550	ERS7013615	2014	South Africa				Staphylococcus aureus	isolate	50x	Velvet v1.2.88	NovaSeq		genomic DNA
1280	Staphylococcus aureus	39716_1#197	SOSSALL10195551	ERS7013616	2014	South Africa				Staphylococcus aureus	isolate	50x	Velvet v1.2.89	NovaSeq		genomic DNA
1280	Staphylococcus aureus	39716_1#199	SOSSALL10195552	ERS7013618	2014	South Africa				Staphylococcus aureus	isolate	50x	Velvet v1.2.90	NovaSeq		genomic DNA
1280	Staphylococcus aureus	39716_1#201	SOSSALL10195553	ERS7013621	2014	South Africa				Staphylococcus aureus	isolate	50x	Velvet v1.2.91	NovaSeq		genomic DNA
1280	Staphylococcus aureus	39716_1#203	SOSSALL10195554	ERS7013620	2014	South Africa				Staphylococcus aureus	isolate	50x	Velvet v1.2.92	NovaSeq		genomic DNA
1280	Staphylococcus aureus	39716_1#205	SOSSALL10195555	ERS7013624	2014	South Africa				Staphylococcus aureus	isolate	50x	Velvet v1.2.93	NovaSeq		genomic DNA
1280	Staphylococcus aureus	39716_1#207	SOSSALL10195556	ERS7013627	2014	South Africa				Staphylococcus aureus	isolate	50x	Velvet v1.2.94	NovaSeq		genomic DNA
1280	Staphylococcus aureus	39716_1#225	SOSSALL10195557	ERS7013628	2014	South Africa				Staphylococcus aureus	isolate	50x	Velvet v1.2.95	NovaSeq		genomic DNA
1280	Staphylococcus aureus	39716_1#227	SOSSALL10195558	ERS7013630	2014	South Africa				Staphylococcus aureus	isolate	50x	Velvet v1.2.96	NovaSeq		genomic DNA
1280	Staphylococcus aureus	39716_1#229	SOSSALL10195559	ERS7013633	2014	South Africa				Staphylococcus aureus	isolate	50x	Velvet v1.2.97	NovaSeq		genomic DNA
1280	Staphylococcus aureus	39716_1#231	SOSSALL10195560	ERS7013635	2014	South Africa				Staphylococcus aureus	isolate	50x	Velvet v1.2.98	NovaSeq		genomic DNA
1280	Staphylococcus aureus	39716_1#233	SOSSALL10195561	ERS7013636	2014	South Africa				Staphylococcus aureus	isolate	50x	Velvet v1.2.99	NovaSeq		genomic DNA
1280	Staphylococcus aureus	39716_1#235	SOSSALL10195562	ERS7013640	2014	South Africa				Staphylococcus aureus	isolate	50x	Velvet v1.2.100	NovaSeq		genomic DNA
1280	Staphylococcus aureus	39716_1#237	SOSSALL10195563	ERS7013638	2014	South Africa				Staphylococcus aureus	isolate	50x	Velvet v1.2.101	NovaSeq		genomic DNA
1280	Staphylococcus aureus	39716_1#239	SOSSALL10195564	ERS7013642	2014	South Africa				Staphylococcus aureus	isolate	50x	Velvet v1.2.102	NovaSeq		genomic DNA
1280	Staphylococcus aureus	39716_1#257	SOSSALL10195565	ERS7013644	2014	South Africa				Staphylococcus aureus	isolate	50x	Velvet v1.2.103	NovaSeq		genomic DNA
1280	Staphylococcus aureus	39716_1#259	SOSSALL10195566	ERS7013647	2014	South Africa				Staphylococcus aureus	isolate	50x	Velvet v1.2.104	NovaSeq		genomic DNA
1280	Staphylococcus aureus	39716_1#261	SOSSALL10195567	ERS7013648	2014	South Africa				Staphylococcus aureus	isolate	50x	Velvet v1.2.105	NovaSeq		genomic DNA
1280	Staphylococcus aureus	39716_1#263	SOSSALL10195568	ERS7013651	2014	South Africa				Staphylococcus aureus	isolate	50x	Velvet v1.2.106	NovaSeq		genomic DNA
1280	Staphylococcus aureus	39716_1#265	SOSSALL10195569	ERS7013652	2014	South Africa				Staphylococcus aureus	isolate	50x	Velvet v1.2.107	NovaSeq		genomic DNA
1280	Staphylococcus aureus	39716_1#267	SOSSALL10195570	ERS7013654	2014	South Africa				Staphylococcus aureus	isolate	50x	Velvet v1.2.108	NovaSeq		genomic DNA
1280	Staphylococcus aureus	39716_1#269	SOSSALL10195571	ERS7013656	2014	South Africa				Staphylococcus aureus	isolate	50x	Velvet v1.2.109	NovaSeq		genomic DNA
1280	Staphylococcus aureus	39716_1#271	SOSSALL10195572	ERS7013658	2014	South Africa				Staphylococcus aureus	isolate	50x	Velvet v1.2.110	NovaSeq		genomic DNA
1280	Staphylococcus aureus	39716_1#289	SOSSALL10195573	ERS7013661	2014	South Africa				Staphylococcus aureus	isolate	50x	Velvet v1.2.111	NovaSeq		genomic DNA
1280	Staphylococcus aureus	39716_1#291	SOSSALL10195574	ERS7013663	2014	South Africa				Staphylococcus aureus	isolate	50x	Velvet v1.2.112	NovaSeq		genomic DNA
1280	Staphylococcus aureus	39716_1#293	SOSSALL10195575	ERS7013664	2014	South Africa				Staphylococcus aureus	isolate	50x	Velvet v1.2.113	NovaSeq		genomic DNA
1280	Staphylococcus aureus	39716_1#295	SOSSALL10195576	ERS7013667	2014	South Africa				Staphylococcus aureus	isolate	50x	Velvet v1.2.114	NovaSeq		genomic DNA
1280	Staphylococcus aureus	39716_1#297	SOSSALL10195577	ERS7013668	2014	South Africa				Staphylococcus aureus	isolate	50x	Velvet v1.2.115	NovaSeq		genomic DNA
1280	Staphylococcus aureus	39716_1#299	SOSSALL10195578	ERS7013671	2014	South Africa				Staphylococcus aureus	isolate	50x	Velvet v1.2.116	NovaSeq		genomic DNA
1280	Staphylococcus aureus	39716_1#301	SOSSALL10195579	ERS7013675	2014	South Africa				Staphylococcus aureus	isolate	50x	Velvet v1.2.117	NovaSeq		genomic DNA
1280	Staphylococcus aureus	39716_1#303	SOSSALL10195580	ERS7013672	2014	South Africa				Staphylococcus aureus	isolate	50x	Velvet v1.2.118	NovaSeq		genomic DNA
1280	Staphylococcus aureus	39716_1#321	SOSSALL10195581	ERS7013676	2014	South Africa				Staphylococcus aureus	isolate	50x	Velvet v1.2.119	NovaSeq		genomic DNA
1280	Staphylococcus aureus	39716_1#323	SOSSALL10195582	ERS7013679	2014	South Africa				Staphylococcus aureus	isolate	50x	Velvet v1.2.120	NovaSeq		genomic DNA
1280	Staphylococcus aureus	39716_1#325	SOSSALL10195583	ERS7013682	2014	South Africa				Staphylococcus aureus	isolate	50x	Velvet v1.2.121	NovaSeq		genomic DNA
1280	Staphylococcus aureus	39716_1#327	SOSSALL10195584	ERS7013680	2014	South Africa				Staphylococcus aureus	isolate	50x	Velvet v1.2.122	NovaSeq		genomic DNA
1280	Staphylococcus aureus	39716_1#329	SOSSALL10195585	ERS7013683	2014	South Africa				Staphylococcus aureus	isolate	50x	Velvet v1.2.123	NovaSeq		genomic DNA
1280	Staphylococcus aureus	39716_1#331	SOSSALL10195586	ERS7013684	2014	South Africa				Staphylococcus aureus	isolate	50x	Velvet v1.2.124	NovaSeq		genomic DNA
1280	Staphylococcus aureus	39716_1#333	SOSSALL10195587	ERS7013688	2014	South Africa				Staphylococcus aureus	isolate	50x	Velvet v1.2.125	NovaSeq		genomic DNA
1280	Staphylococcus aureus	39716_1#335	SOSSALL10195588	ERS7013689	2014	South Africa				Staphylococcus aureus	isolate	50x	Velvet v1.2.126	NovaSeq		genomic DNA
1280	Staphylococcus aureus	39716_1#353	SOSSALL10195589	ERS7013691	2014	South Africa				Staphylococcus aureus	isolate	50x	Velvet v1.2.127	NovaSeq		genomic DNA
1280	Staphylococcus aureus	39716_1#355	SOSSALL10195590	ERS7013692	2014	South Africa				Staphylococcus aureus	isolate	50x	Velvet v1.2.128	NovaSeq		genomic DNA
1280	Staphylococcus aureus	39716_1#357	SOSSALL10195591	ERS7013694	2014	South Africa				Staphylococcus aureus	isolate	50x	Velvet v1.2.129	NovaSeq		genomic DNA
1280	Staphylococcus aureus	39716_1#359	SOSSALL10195592	ERS7013696	2014	South Africa				Staphylococcus aureus	isolate	50x	Velvet v1.2.130	NovaSeq		genomic DNA
1280	Staphylococcus aureus	39716_1#361	SOSSALL10195593	ERS7013698	2014	South Africa				Staphylococcus aureus	isolate	50x	Velvet v1.2.131	NovaSeq		genomic DNA
1280	Staphylococcus aureus	39716_1#363	SOSSALL10195594	ERS7013700	2014	South Africa				Staphylococcus aureus	isolate	50x	Velvet v1.2.132	NovaSeq		genomic DNA
1280	Staphylococcus aureus	39716_1#365	SOSSALL10195595	ERS7013701	2014	South Africa				Staphylococcus aureus	isolate	50x	Velvet v1.2.133	NovaSeq		genomic DNA
1280	Staphylococcus aureus	39716_1#367	SOSSALL10195596	ERS7013706	2014	South Africa				Staphylococcus aureus	isolate	50x	Velvet v1.2.134	NovaSeq		genomic DNA
